# Supplementary material for: Functional, Physical, and Volatile Characterization of Chitosan/Starch Food Films Functionalized with Mango Leaf Extract
Source: Foods. 2023 Aug 7;12(15):2977. doi: 10.3390/foods12152977 (PMC10418412; doi:10.3390/foods12152977)
Supplement: Supplementary file 1 [file foods-12-02977-s001.zip]

Archive with 1 entries (1 files):
- foods-2543266-supplementary.pdf
